# Supplementary material for: CRISPR/Cas9-based editing of a sensitive transcriptional regulatory element to achieve cell type-specific knockdown of the NEMO scaffold protein
Source: PLoS One. 2019 Sep 25;14(9):e0222588. doi: 10.1371/journal.pone.0222588 (PMC6760803; doi:10.1371/journal.pone.0222588)
Supplement: S2 File — (XLSX) [file pone.0222588.s002.xlsx]

## Sheet: Fig 2B Raw Data
293T Cells Fig. 2B
Sample 1	Gene	Ct (1)	Ct (2)	Ct (3)	Average Ct	StDev Ct		Sample 2	Gene	Ct (1)	Ct (2)	Ct (3)	Average Ct	StDev Ct
NEMO WT Exon 2-3	NEMO	26.809	27.574	27.479	27.2873	0.416963		NEMO WT Exon 6-7	NEMO	24.627	23.909	23.918	24.1513	0.411964
	GAPDH	20.25	20.455	20.379	20.3613	0.103636			GAPDH	20.25	20.455	20.379	20.3613	0.103636
Clone 1 NEMO KO Exon 2-3	NEMO	32.799	33.152	34.341	33.4307	0.807888		Clone 1 NEMO KO Exon 6-7	NEMO	32.9276	32.0939	32.927	32.6495	0.481164
	GAPDH	20.79	20.93	20.858	20.8593	0.0700095			GAPDH	20.79	20.93	20.858	20.8593	0.0700095
		19.8335								19.8335
Efficiency WT								Efficiency WT	1.87
Efficiency KO	1.803							Efficiency KO
∆Ct, target	6.926							∆Ct, target	3.79
∆Ct, KO	12.5713							∆Ct, KO	11.7902
Fold Change (WT/KO)	50.0512							Fold Change (WT/KO)	256.03
	1.99795								0.39058
Sample 1	Gene	Ct (1)	Ct (2)	Ct (3)	Average Ct	StDev Ct		Sample 2	Gene	Ct (1)	Ct (2)	Ct (3)	Average Ct	StDev Ct
NEMO WT Exon 2-3 deltaCT		6.559	7.119	7.1	6.926	0.317973			NEMO WT Exon 6-7 deltaCT	4.377	3.454	3.539	3.79	0.51013
Clone 1 NEMO KO Exon 2-3 deltaCT		12.009	12.222	13.483	12.5713	0.796677	14.4383		Clone 1 NEMO KO Exon 6-7 deltaCT	12.1376	11.1639	12.069	11.7902	0.543446
delta deltaCT		5.45	5.103	6.383	5.64533	0.661979			delta deltaCT	7.7606	7.7099	8.53	8.00017	0.459549
													#DIV/0!	#DIV/0!
2^X		43.7133	34.3681	83.4592	50.0512	26.0673			2^X	216.857	209.368	369.646	265.29	90.452
100/Y		2.28763	2.90967	1.19819	1.99795	0.866313							#DIV/0!	#DIV/0!
									100/Y	0.461133	0.477627	0.270529	0.403097	0.115102

## Sheet: Fig 3C Raw Data
Signal Values									Raw Summary Table
																				*Sig @ p<0.01
1.10.18	pIkB Signal	pIkB Normalized	NEMO Signal	NEMO Normalized	pIkB/NEMO	Fold Change	%WT		Sample	T1	T2	T3	T4	T5	T6		Average	SD	SE	T-Test %WT
WT+	6925.86	0.625437	24358.6	0.96477	0.648275	37.3435	100		WT	107.455	95.1053	92.362					98.3075	8.04006	4.64193
WT-	176.849	0.0159703	23227.2	0.919956	0.0173598				Vector	6.55622	9.44649	2.70814					6.23695	3.3805	1.95173	5.26313e-05
D113N+	11073.6	1	14130.8	0.559677	1.78675	26.8735	71.9631		D113N	71.9631	156.33	99.4955	139.885	92.9157	56.9316		102.92	38.4815	15.71	0.848036
D113N-	460.263	0.0415638	15783.6	0.62514	0.0664872				R123W	44.0109	89.0721	104.022					79.035	31.2392	18.036	0.359204
R175P+	1364.89	0.123256	17106.5	0.677537	0.181917	10.7243	28.718		L153R	3.384	1.40392	1.11108	6.07264				2.99291	2.28793	1.14397	2.78346e-06
R175P-	182.314	0.0164638	24504.9	0.970564	0.0169631				R173G	8.89036	12.5822	18.3179					13.2635	4.75054	2.74272	9.43883e-05
Q183H+	11779.4	1.06373	25248.1	1	1.06373	13.7622	36.8531		R175P	28.718	58.9458	54.7521					47.4719	16.3762	9.45479	0.00848349
Q183H-	675.648	0.0610141	19930.4	0.789382	0.0772934				Q183H	36.8531	91.8834	52.9505	55.8587	110.925			69.6942	30.5887	13.6797	0.173932
									9SG	37.1499	10.2694	16.0771					21.1655	14.1442	8.16616	0.00119812
6.20.18	pIkB Signal	Normalized	NEMO Signal	Normalized	Normalized pIkB to NEMO	Fold Change	%WT
WT-	222.92	0.0751223	51941.7	1	0.0751223
WT+	2069.57	0.697429	49532.5	0.953617	0.731351	9.73547	100
D113N-	146.092	0.0492319	38137.7	0.73424	0.0670515
D113N+	2442.84	0.823219	41900.9	0.80669	1.02049	15.2195	156.33
8.9.18	pIkB Signal	Normalized	NEMO Signal	Normalized	Normalized pIkB to NEMO	Fold Change	%WT
WT-	629.506	0.0389656	28477.1	0.819867	0.0475268
WT+	15707.7	0.972284	34733.8	1	0.972284	20.4576	100
Vector-	577.456	0.0357438	1236.94	0.035612	1.0037
Vector+	606.627	0.0375494	968.82	0.0278927	1.34621	1.34125	6.55622
D113N-	959.184	0.0593723	26334.8	0.75819	0.0783079
D113N+	16155.4	1	21791.6	0.627388	1.59391	20.3544	99.4955
Q183H-	725.355	0.0448986	10356.3	0.298163	0.150584
Q183H+	10232.2	0.633359	7771.97	0.223758	2.83055	18.7972	91.8834
1.20.19	pIkB Signal	Normalized	NEMO Signal	Normalized	Normalized pIkB to NEMO	Fold Change	%WT
WT-	1019.07	0.064843	48968.5	1	0.064843
WT+	15716	1	45171	0.92245	1.08407	16.7184	100
Vector-	1097.63	0.0698415	854.799	0.0174561	4.00098
Vector+	1280.16	0.0814562	631.263	0.0128912	6.31874	1.5793	9.44649
R175P-	932.355	0.0593253	29090.2	0.594059	0.0998644
R175P+	9326.25	0.593425	29527.4	0.602988	0.98414	9.85477	58.9458
1.20.19	pIkB Signal	Normalized	NEMO Signal	Normalized	Normalized pIkB to NEMO	Fold Change	%WT
WT-	805.77	0.0356269	42426.7	0.831017	0.0428714
WT+	22616.9	1	51054	1	1	23.3256	100
Vector-	974.335	0.0430799	3020.34	0.0591596	0.728198
Vector+	818.971	0.0362106	4018.94	0.0787194	0.459995	0.63169	2.70814
R175P-	957.335	0.0423283	29664.4	0.58104	0.0728492
R175P+	13452.6	0.594802	32639.6	0.639315	0.930373	12.7712	54.7521
4.26.19	pIkB Signal	Normalized	NEMO Signal	Normalized	Normalized pIkB to NEMO	Fold Change	%WT
WT-	206.021	0.0396184	23509.5	1	0.0396184
WT+	5200.13	1	21164.3	0.900246	1.11081	28.0377
9SG-	120.778	0.0232259	19502.4	0.829553	0.0279981
9SG+	1187.11	0.228285	18403.1	0.782797	0.291628	10.416	37.1499
9SG-	461.749	0.0887956	18454.7	0.784991	0.113117
9SG+	1271.11	0.244439	17644.1	0.750509	0.325697	2.8793	10.2694
9SG-	147.142	0.0282958	18780.3	0.798841	0.0354211
9SG+	675.577	0.129915	19129	0.813671	0.159666	4.50765	16.0771
5.17.19
WT-	655.284	0.103467	21570.3	0.991135	0.104392
WT+	5053.38	0.797906	21763.2	1	0.797906	7.64337
D113N-	618.577	0.0976706	18166.1	0.834715	0.117011
D113N+	6185.1	0.976601	16988.7	0.780614	1.25107	10.6919	139.885
D113N-	1046.28	0.165204	16617	0.763535	0.216367
D113N+	6333.3	1	14163.1	0.650781	1.53662	7.10189	92.9157
D113N-	1294.77	0.204439	17700.1	0.813303	0.251368
D113N+	6312.3	0.996684	19830.4	0.911191	1.09383	4.35149	56.9316
WT-	422.506	0.0810776	19244.4	0.864877	0.0937446
WT+	2921.18	0.560566	19542.4	0.878269	0.638262	6.80852
R123W-	424.87	0.0815312	19175.9	0.861799	0.0946058
R123W+	2607.77	0.500423	19407.8	0.872218	0.573736	6.06449	89.0721
R123W-	432.163	0.0829307	22251.1	1	0.0829307
R123W+	5211.13	1	21076.8	0.947228	1.05571	12.7301	186.973
R123W-	314.506	0.0603527	19724.6	0.886456	0.0680831
R123W+	2212.89	0.424647	19595.7	0.880665	0.482189	7.08235	104.022
5.25.19	pIkB Signal	Normalized	NEMO Signal	Normalized	Normalized pIkB to NEMO	Fold Change	%WT
WT-	61.778	0.010975	19633.8	0.885536	0.0123937
WT+	5628.96	1	22171.6	1	1	80.6865
L153R-	558.607	0.099238	21042.2	0.949063	0.104564
L153R+	496.263	0.0881624	16502.7	0.744317	0.118447	1.13277	1.40392
L153R-	571.021	0.101443	18255.6	0.823379	0.123204
L153R+	502.335	0.0892411	17913.9	0.807967	0.110451	0.896494	1.11108
L153R-	306.435	0.054439	21223.3	0.957228	0.0568715
L153R+	1436.01	0.255111	20298	0.915497	0.278659	4.8998	6.07264
5.25.19	pIkB Signal	Normalized	NEMO Signal	Normalized	Normalized pIkB to NEMO	Fold Change	%WT
WT-	765.82	0.124569	20306.2	0.802045	0.155315
WT+	6147.74	1	22125.7	0.873914	1.14428	7.36748
R173G-	351.778	0.0572207	21819.5	0.86182	0.0663952
R173G+	229.849	0.0373876	21766.1	0.859709	0.0434886	0.654996	8.89036
R173G-	241.071	0.0392129	22988.4	0.907988	0.0431866
R173G+	200.071	0.0325438	20581.3	0.812912	0.0400336	0.926992	12.5822
R173G-	120.95	0.0196739	24082.1	0.951186	0.0206835
R173G+	171.607	0.0279138	25318	1	0.0279138	1.34957	18.3179
6.13.19	pIkB Signal	Normalized	NEMO Signal	Normalized	Normalized pIkB to NEMO	Fold Change	%WT
WT-	1389.72	0.179444	25613.4	1	0.179444
WT+	5102.98	0.658909	24929	0.97328	0.676999	3.77276
Q183H-	1426.55	0.184199	21685.5	0.846646	0.217564
Q183H+	2679.55	0.34599	20389.9	0.796063	0.434626	1.9977	52.9505
Q183H-	3800.88	0.490779	22941.2	0.895671	0.547946
Q183H+	7744.59	1	22180.9	0.86599	1.15475	2.10741	55.8587
Q183H-	1929.89	0.249192	20782.1	0.811374	0.307124
Q183H+	7696.03	0.99373	19803.1	0.773153	1.2853	4.18495	110.925
7.21.19	pIkB Signal	Normalized	NEMO Signal	Normalized	Normalized pIkB to NEMO	Fold Change	%WT
WT1-	136.121	0.0294889	15583.4	0.807945	0.0364986
WT1+	2632.06	0.570203	16336.4	0.84699	0.673211	18.4448
WT2-	124.778	0.0270316	14042.7	0.728066	0.0371279
WT2+	2658.01	0.575824	15092.7	0.782505	0.735873	19.82	107.455
WT3-	279.87	0.0606303	17500.5	0.907343	0.0668218
WT3+	4616.01	1	16454.4	0.853105	1.17219	17.542	95.1053
WT4-	180.021	0.0389992	14973.8	0.776342	0.0502347
WT4+	3950.38	0.855798	19287.7	1	0.855798	17.036	92.362
+ = TNF-α Treated
- = Untreated Control

## Sheet: Fig 6D Raw Data
SNU423 Cells Fig. 6D
Sample 1	Gene	Ct (1)	Ct (2)	Ct (3)	Average Ct	StDev Ct		Sample 2	Gene	Ct (1)	Ct (2)	Ct (3)	Average Ct	StDev Ct
NEMO WT Exon 2-3	NEMO	22.1	22.2	21.8	22.0333	0.208167		NEMO WT Exon 6-7	NEMO	22.5	22.4	22.5	22.4667	0.057735
	GAPDH	16.8	16.7	17	16.8333	0.152753			GAPDH	16.8	16.7	17	16.8333	0.152753
Clone 1 NEMO KO Exon 2-3	NEMO	23	23.1	22.7	22.9333	0.208167		Clone 1 NEMO KO Exon 6-7	NEMO	23	23.1	22.7	22.9333	0.208167
	GAPDH	16.9	17	17	16.9667	0.057735			GAPDH	16.9	17	17	16.9667	0.057735
		19.8335								19.8335
Efficiency WT								Efficiency WT	1.87
Efficiency KO	1.803							Efficiency KO
∆Ct, target	5.2							∆Ct, target	5.63333
∆Ct, KO	5.96667							∆Ct, KO	5.96667
Fold Change (WT/KO)	1.70133							Fold Change (WT/KO)	1.25992
	58.7774								79.3701
Sample 1	Gene	Ct (1)	Ct (2)	Ct (3)	Average Ct	StDev Ct		Sample 2	Gene	Ct (1)	Ct (2)	Ct (3)	Average Ct	StDev Ct
NEMO WT Exon 2-3 deltaCT		5.3	5.5	4.8	5.2	0.360555			NEMO WT Exon 6-7 deltaCT	5.7	5.7	5.5	5.63333	0.11547
Clone 1 NEMO KO Exon 2-3 deltaCT		6.1	6.1	5.7	5.96667	0.23094			Clone 1 NEMO KO Exon 6-7 deltaCT	6.1	6.1	5.7	5.96667	0.23094
													#DIV/0!	#DIV/0!
delta deltaCT		0.8	0.6	0.9	0.766667	0.152753			deltadeltaCT	0.4	0.4	0.2	0.333333	0.11547
													#DIV/0!	#DIV/0!
2^X		1.7411	1.51572	1.86607	1.70133	0.177557			2^X	1.31951	1.31951	1.1487	1.26257	0.0986169
100/Y		57.4349	65.9754	53.5887	58.7774	6.33988							#DIV/0!	#DIV/0!
									100/Y	75.7858	75.7858	87.0551	79.5422	6.50629
